# Supplementary material for: Practical Use of Wearable Activity Measurement Devices in Orthopaedic Surgery: A Qualitative Analysis of Multidisciplinary Expert Experience
Source: J Clin Med. 2026 Apr 16;15(8):3009. doi: 10.3390/jcm15083009 (PMC13116219; doi:10.3390/jcm15083009)
Supplement: Supplementary file 1 [file jcm-15-03009-s001.zip]

Archive with 2 entries (2 files):
- Supplementary File S1 COREQ_Checklist.pdf
- Supplementary File S2 WEARQ Group Membership.pdf
